# Supplementary material for: The Application of Stepwise Pelvic Devascularisation in the Management of Severe Placenta Accreta Spectrum as Part of the Soleymani and Collins Technique for Caesarean Hysterectomy: Surgical Description and Evaluation of Short- and Long-Term Outcomes
Source: Diseases. 2025 Dec 15;13(12):400. doi: 10.3390/diseases13120400 (PMC12731549; doi:10.3390/diseases13120400)
Supplement: Supplementary file 1 [file diseases-13-00400-s001.zip]

Archive with 2 entries (2 files):
- diseases-4028271 File S2 questionnaire.pdf
- diseases-4028271- File S1.pdf
